# Supplementary material for: Correlation of bone density measured on CT chest with the severity of COVID-19 infection: A retrospective study
Source: PLoS One. 2023 Jun 8;18(6):e0286395. doi: 10.1371/journal.pone.0286395 (PMC10249830; doi:10.1371/journal.pone.0286395)
Supplement: S1 File — (XLSX) [file pone.0286395.s001.xlsx]

## Sheet: Sheet1
Patient no.	Age	Gender	Admission CTC score (PSS score) 0-20	L1 Vertebral BMD >100	L1 Vertebral BMD <=100	HT	DM	CAD	CRF	CLD	OBESITY	Hospital stay in days	ICU admission	Alive	Expired
1	86	F	13	N	97	Y	Y	N	Y	N	N	8	Y	N	Y
2	66	M	9	178	N	Y	Y	Y	N	N	N	12	N	Y	N
3	43	M	10	119	N	N	N	N	N	N	Y	60	Y	Y	N
4	83	M	15	120	N	N	Y	N	N	N	N	12	Y	N	Y
5	72	F	13	191	N	Y	Y	N	N	N	N	45	Y	Y	N
6	68	M	12	130	N	Y	Y	N	N	N	N	10	N	Y	N
7	60	M	13	194	N	Y	Y	N	N	N	N	60	Y	N	Y
8	69	M	14	N	89	Y	N	Y	N	Y	N	30	Y	Y	N
9	63	M	16	231	N	Y	Y	N	Y	N	N	30	Y	N	Y
10	61	F	14	126	N	Y	Y	Y	N	N	Y	60	Y	Y	N
11	61	M	14	255	N	N	Y	N	N	N	N	21	Y	N	Y
12	43	M	10	133	N	N	N	N	N	N	Y	35	Y	Y	N
13	43	M	17	207	N	Y	Y	N	N	N	N	45	Y	N	Y
14	75	M	10	130	N	Y	Y	N	N	N	N	7	Y	Y	N
15	45	M	14	312	N	N	Y	N	N	N	Y	100	Y	Y	N
16	75	M	11	123	N	Y	Y	N	N	N	N	9	Y	Y	N
17	51	M	15	249	N	N	N	N	N	N	N	50	Y	Y	N
18	63	M	11	151	N	Y	Y	Y	N	N	N	18	Y	Y	N
19	28	M	18	268	N	N	N	N	N	Y	N	37	Y	N	Y
20	37	M	16	204	N	N	N	N	N	N	N	25	Y	N	Y
21	81	F	9	117	N	N	N	N	N	Y	N	6	N	Y	N
22	20	F	15	195	N	N	N	N	N	N	Y	27	Y	N	Y
23	31	F	9	284	N	N	N	N	N	N	N	4	N	Y	N
24	56	M	9	220	N	Y	Y	Y	N	N	N	40	Y	Y	N
25	45	M	18	193	N	Y	N	N	N	N	Y	26	Y	N	Y
26	72	F	13	173	N	N	N	N	N	N	N	50	Y	Y	N
27	62	M	10	239	N	Y	Y	N	Y	N	N	16	Y	Y	N
28	50	M	12	222	N	N	Y	N	N	N	N	82	Y	Y	N
29	54	M	13	165	N	N	Y	N	N	N	N	13	Y	N	Y
30	44	M	8	191	N	N	N	N	N	N	N	6	N	Y	N
31	73	M	13	197	N	Y	N	Y	N	N	N	33	Y	Y	N
32	62	F	17	197	N	N	N	N	N	N	N	24	Y	N	Y
33	64	M	18	153	N	Y	Y	N	N	N	N	69	Y	Y	N
34	51	M	11	154	N	N	Y	N	N	N	N	9	Y	Y	N
35	49	F	9	206	N	Y	N	N	N	N	N	15	N	Y	N
36	61	M	11	185	N	Y	Y	N	N	N	N	79	Y	Y	N
37	64	M	14	208	N	N	N	N	N	N	N	21	Y	Y	N
38	73	M	15	N	92	Y	Y	Y	N	N	N	18	Y	N	Y
39	35	M	0	269	N	N	N	N	N	N	N	1	N	Y	N
40	73	M	13	135	N	Y	N	Y	N	N	N	33	Y	Y	N
41	51	M	10	254	N	N	N	N	N	Y	N	88	Y	Y	N
42	57	M	12	170	N	Y	Y	N	Y	N	N	24	Y	Y	N
43	68	M	15	232	N	Y	Y	N	N	N	N	110	Y	N	Y
44	26	M	15	239	N	N	N	N	N	N	N	24	Y	N	Y
45	84	F	12	195	N	N	Y	N	N	N	N	25	Y	N	Y
46	49	M	3	177	N	N	N	N	N	N	N	7	N	Y	N
47	56	M	10	207	N	N	N	N	N	N	N	10	Y	N	Y
48	68	M	8	112	N	Y	Y	Y	N	Y	N	80	Y	N	Y
49	63	M	12	168	N	N	Y	N	N	N	N	23	Y	N	Y
50	46	M	11	146	N	N	Y	N	N	N	N	20	Y	Y	N
51	79	M	14	289	N	N	Y	N	N	N	N	31	Y	N	Y
52	59	M	10	181	N	Y	N	N	Y	N	N	25	Y	Y	N
53	50	M	11	141	N	N	N	N	N	N	N	21	N	Y	N
54	81	M	11	118	N	Y	Y	N	Y	N	N	12	Y	N	Y
55	45	M	10	228	N	N	N	N	N	N	N	11	Y	N	Y
56	78	F	7	N	80	Y	Y	N	N	N	N	24	Y	Y	N
57	46	M	14	245	N	N	N	N	N	N	N	21	Y	N	Y
58	71	M	12	N	87	Y	Y	N	N	N	N	24	Y	N	Y
59	69	M	12	N	63	Y	Y	Y	N	N	N	151	Y	Y	N
60	63	M	10	117	N	Y	Y	Y	N	N	N	61	Y	N	Y
61	82	M	8	N	99	N	Y	N	N	N	N	6	N	Y	N
62	51	M	15	171	N	N	N	N	N	N	N	47	Y	N	Y
63	51	M	15	170	N	N	N	N	N	N	N	13	Y	N	Y
64	40	M	6	200	N	N	Y	N	N	N	N	13	N	Y	N
65	65	M	12	170	N	Y	N	N	N	N	N	81	Y	Y	N
66	57	M	9	120	N	N	Y	N	N	N	N	15	N	Y	N
67	66	F	6	N	94	Y	Y	N	N	N	N	6	N	Y	N
68	62	F	13	123	N	N	Y	N	N	N	N	14	Y	N	Y
69	74	M	12	131	N	Y	Y	Y	N	N	N	17	Y	N	Y
70	59	M	8	175	N	N	N	Y	N	N	N	15	N	Y	N
71	59	M	11	157	N	N	N	N	N	N	N	7	Y	N	Y
72	79	F	12	145	N	Y	Y	N	N	N	N	24	Y	N	Y
73	76	F	9	N	95	Y	Y	N	N	N	N	21	N	Y	N
74	69	M	11	210	N	N	Y	N	N	N	N	21	Y	N	Y
75	67	M	9	234	N	N	Y	N	N	N	N	18	Y	N	Y
76	62	M	13	179	N	N	Y	N	N	N	N	19	Y	N	Y
77	48	M	6	300	N	Y	Y	N	N	N	N	4	N	Y	N
78	60	M	10	128	N	N	Y	N	N	N	N	18	Y	N	Y
79	49	F	9	182	N	Y	Y	N	N	N	N	11	Y	N	Y
80	62	M	7	158	N	N	N	N	N	N	N	17	N	Y	N
81	54	M	2	118	N	N	N	N	N	N	N	12	Y	Y	N
82	40	M	5	200	N	N	N	N	N	N	N	12	Y	Y	N
83	41	M	6	294	N	N	Y	N	N	N	N	5	N	Y	N
84	57	M	7	188	N	N	N	N	N	N	N	15	N	Y	N
85	26	M	3	247	N	N	N	N	N	N	N	13	Y	Y	N
86	41	M	8	245	N	N	N	N	N	N	N	27	Y	Y	N
87	55	F	6	136	N	N	N	N	N	N	N	8	Y	Y	N
88	45	M	1	221	N	N	N	N	N	N	N	11	Y	Y	N
89	42	M	0	245	N	N	N	N	N	N	N	7	Y	Y	N
90	58	F	1	128	N	N	N	N	N	N	N	8	N	Y	N
91	39	M	2	186	N	N	N	N	N	N	N	8	N	Y	N
92	27	F	1	223	N	N	N	N	N	N	N	12	N	Y	N
93	71	F	11	148	N	Y	N	N	N	N	N	7	N	Y	N
94	51	M	1	216	N	N	N	N	N	N	N	15	N	Y	N
95	59	F	0	181	N	N	N	N	N	Y	N	21	Y	Y	N
96	61	F	0	N	94	N	N	N	N	N	N	21	Y	Y	N
97	50	M	0	198	N	N	N	N	N	N	N	29	Y	Y	N
98	66	F	15	N	90	Y	Y	N	N	N	Y	54	Y	Y	N
99	34	M	15	140	N	N	N	N	N	N	N	30	Y	Y	N
100	59	F	17	191	N	Y	N	N	N	N	N	15	Y	Y	N
101	63	M	10	150	N	Y	Y	N	N	N	N	51	Y	Y	N
102	41	M	14	158	N	N	N	N	N	N	N	26	Y	N	Y
103	59	M	11	169	N	Y	N	N	N	N	N	47	Y	N	Y
104	68	M	13	111	N	Y	N	Y	N	N	N	15	Y	N	Y
105	78	M	9	132	N	N	N	N	N	N	N	22	Y	N	Y
106	53	M	11	212	N	N	Y	N	N	N	N	53	Y	Y	N
107	50	M	13	163	N	Y	Y	N	N	N	N	15	Y	N	Y
108	61	M	7	115	N	Y	Y	N	N	Y	N	24	N	Y	N
109	46	M	8	158	N	N	N	N	N	N	N	14	N	Y	N
110	54	M	12	218	N	N	Y	N	N	N	N	18	Y	Y	N
111	51	M	12	229	N	Y	Y	N	N	N	N	12	Y	Y	N
112	39	M	9	241	N	N	N	N	N	N	N	9	N	Y	N
113	62	M	10	147	N	Y	Y	N	N	N	N	51	Y	Y	N
114	25	M	13	213	N	N	N	N	N	N	N	126	Y	Y	N
115	65	M	10	173	N	Y	Y	N	N	N	N	0	N	Y	N
116	34	F	0	239	N	Y	N	N	N	Y	N	0	N	Y	N
117	59	M	0	131	N	N	Y	Y	Y	N	Y	0	N	Y	N
118	79	F	0	111	N	Y	Y	Y	N	Y	N	0	N	Y	N
119	34	F	0	139	N	N	N	N	N	N	N	0	N	Y	N
120	33	M	0	170	N	N	N	N	N	N	N	0	N	Y	N
121	35	F	0	176	N	N	N	N	N	N	N	0	N	Y	N
122	63	F	0	181	N	Y	Y	N	N	N	N	0	N	Y	N
123	67	M	0	146	N	N	Y	Y	N	N	N	0	N	Y	N
124	61	M	0	270	N	Y	Y	N	N	N	N	0	N	Y	N
125	65	F	0	168	N	N	N	N	N	N	Y	0	N	Y	N
126	68	F	0	134	N	Y	N	N	N	N	N	0	N	Y	N
127	43	F	0	229	N	Y	Y	N	N	N	N	0	N	Y	N
128	60	F	0	126	N	N	N	N	N	N	N	0	N	Y	N
129	56	M	0	150	N	Y	Y	N	N	N	N	0	N	Y	N
130	65	M	0	N	90	N	N	N	N	N	N	0	N	Y	N
131	54	F	0	250	N	Y	N	N	N	N	N	0	N	Y	N
132	59	F	0	164	N	N	N	N	N	N	N	0	N	Y	N
133	52	M	0	130	N	N	N	N	N	N	N	0	N	Y	N
134	31	F	0	243	N	N	N	N	N	N	N	0	N	Y	N
135	45	M	0	257	N	N	N	N	N	N	N	0	N	Y	N
136	57	M	0	120	N	N	Y	N	N	N	N	0	N	Y	N
